# Supplementary material for: GATA1 activates HSD17B6 to improve efficiency of cisplatin in lung adenocarcinoma via DNA damage
Source: Genes Environ. 2024 Dec 18;46:27. doi: 10.1186/s41021-024-00321-9 (PMC11654308; doi:10.1186/s41021-024-00321-9)
Supplement: Supplementary file 5 — Supplementary Material 5: Supplementary Table 1. 147 candidate transcription factors predicted by hTFtarget. [file 41021_2024_321_MOESM5_ESM.xlsx]

## Sheet: hTFtarget
SPI1
CTCF
BACH2
BCL11A
BRD3
BRD4
CBFB
CDK7
CDK9
CEBPA
CEBPB
E2F1
E2F4
EBF1
EGR1
ELF1
EP300
ERG
ETS1
FLI1
GABPA
GATA1
HDAC1
HDAC2
IRF1
IRF4
LYL1
MAX
MAZ
MED1
MYB
MYC
MYH11
NRF1
PAX5
POLR2A
POU2F1
RAD21
RELA
REST
RUNX1
RUNX1T1
RUNX3
RXRA
SIX5
SP1
SPIB
SREBF1
STAG1
STAT1
STAT5B
TAF1
TAL1
TCF12
TCF3
TFAP4
YY1
ZNF143
NOTCH1
ARID3A
CBX3
CEBPD
E2F6
GATA2
HCFC1
HEY1
JUND
KDM5B
NFYB
NR2C2
NR2F2
PBX1
PHF8
PML
RBBP5
SMAD1
SMC3
TBP
TEAD4
TRIM28
UBTF
ZBTB7A
ZNF384
CREBBP
SIN3A
ESR1
FOS
FOXA1
PGR
RARG
STAT3
TFAP2A
TFAP2C
FOXA2
AR
E2F7
E2F8
GLYR1
MXI1
E2F3
ETS2
FOXG1
GMEB2
HOXA1
HOXC6
MED12
NFYC
RBCK1
SMC1A
SOX2
TAF3
TFDP1
VEZF1
ZBTB7B
BACH1
BCOR
CHD1
FOXP1
GATA4
KDM4A
NANOG
OTX2
POU5F1
SAP30
SMAD4
SRF
THAP11
ZFP42
GTF2I
BMI1
JMJD6
NCOR1
OGT
RNF2
SUMO2
TBL1X
ZNF263
ZNF76
CREB1
USF1
LMNB1
RB1
RBL2
SMAD3
WDR5
KDM4C
DDX5
DUX4
HNF4A
KAT5
KLF9
ONECUT1
SMARCA4
KLF4
CBX8
HDAC3
ZNF92
BCL6
NR3C1
